# Supplementary material for: Embryogenic Stem Cell Identity after Protoplast Isolation from Daucus carota and Recovery of Regeneration Ability through Protoplast Culture
Source: Int J Mol Sci. 2022 Sep 30;23(19):11556. doi: 10.3390/ijms231911556 (PMC9570137; doi:10.3390/ijms231911556)
Supplement: Supplementary file 1 [file ijms-23-11556-s001.zip]

Archive with 1 entries (1 files):
- ijms-1935515-SI.pdf
